# Supplementary material for: RNA-Binding Proteins CLK1 and POP7 as Biomarkers for Diagnosis and Prognosis of Esophageal Squamous Cell Carcinoma
Source: Front Cell Dev Biol. 2021 Sep 9;9:715027. doi: 10.3389/fcell.2021.715027 (PMC8458940; doi:10.3389/fcell.2021.715027)
Supplement: Supplementary Table 2 — The results of GO and KEGG analysis in 3 modules. [file Table_2.XLS]

## Sheet: Sheet1
	ID	Description	Node	FDR	Gene
Module 1	hsa03040	Spliceosome	14	8.72044e-22	ALYREF/MAGOHB/SF3B4/MAGOH/EFTUD2/PRPF4/NCBP2/SNRPD1/SNRPC/SNRPG/SNRPF/PPIH/SNRPD2/SNRPB
	hsa03015	mRNA surveillance pathway	4	4.16274e-05	ALYREF/MAGOHB/MAGOH/NCBP2
	hsa03013	RNA transport	4	0.000581467	ALYREF/MAGOHB/MAGOH/NCBP2
Module 2	GO:0140053	mitochondrial gene expression	10	2.84559e-16	MRPL35/MRPS36/MTIF3/MRPL54/MRPS25/MRPL34/MRPL47/MRPL14/PUS1/MRPL36
	GO:0006414	translational elongation	9	6.58478e-15	MRPL35/MRPS36/MRPL54/MRPS25/MRPL34/EEF2/MRPL47/MRPL14/MRPL36
	GO:0032543	mitochondrial translation	9	7.05132e-15	MRPL35/MRPS36/MTIF3/MRPL54/MRPS25/MRPL34/MRPL47/MRPL14/MRPL36
Module 3	GO:0060337	type I interferon signaling pathway	6	1.04688e-14	OAS3/OAS2/OAS1/IFIT2/IFIT1/IFIT3
	GO:0071357	cellular response to type I interferon	6	1.04688e-14	OAS3/OAS2/OAS1/IFIT2/IFIT1/IFIT3
	GO:0034340	response to type I interferon	6	1.46683e-14	OAS3/OAS2/OAS1/IFIT2/IFIT1/IFIT3
